# Supplementary material for: What is known about digital literacy, digital inclusion and attitudes to digital health tools among older adults undergoing surgery? A systematic review and narrative synthesis
Source: Age Ageing. 2026 Jun 8;55(6):afag165. doi: 10.1093/ageing/afag165 (PMC13245732; doi:10.1093/ageing/afag165)
Supplement: Supplementary_materials_afag165 [file supplementary_materials_afag165.zip]

Archive with 4 entries (4 files):
- Supplementary_materials_afag165_Appendix 4.docx
- Supplementary_materials_afag165_Appendix 3.docx
- Supplementary_materials_afag165_Appendix 2.docx
- Supplementary_materials_afag165_Appendix 1.docx
